# Supplementary material for: HREM, RNAseq and Cell Cycle Analyses Reveal the Role of the G2/M-Regulatory Protein, WEE1, on the Survivability of Chicken Embryos during Diapause
Source: Biomedicines. 2022 Mar 27;10(4):779. doi: 10.3390/biomedicines10040779 (PMC9033001; doi:10.3390/biomedicines10040779)
Supplement: Supplementary file 1 [file biomedicines-10-00779-s001.zip]

Archive with 1 entries (1 files):
- biomedicines-1615968-supplementary.pdf
